# Supplementary material for: Healthcare Resource Utilization During a Multimodal Nutritional Program with Oral Nutritional Supplements in Malnourished Outpatients
Source: Nutrients. 2025 Sep 3;17(17):2854. doi: 10.3390/nu17172854 (PMC12429871; doi:10.3390/nu17172854)
Supplement: Supplementary file 1 [file nutrients-17-02854-s001.zip]

Archive with 1 entries (1 files):
- nutrients-3820107-supplementary.pdf
